# Supplementary material for: Deep learning-based image analysis in muscle histopathology using photo-realistic synthetic data
Source: Commun Med (Lond). 2025 Mar 6;5:64. doi: 10.1038/s43856-025-00777-y (PMC11885816; doi:10.1038/s43856-025-00777-y)
Supplement: Supplementary file 3 — Supplementary Data 1 [file 43856_2025_777_MOESM3_ESM.xlsx]

## Sheet: Sheet1
Image Name	Metric	Type	value
0_label.png	Accuracy	Real	0.952339
0_label.png	Precision	Real	0.966508
0_label.png	Recall	Real	0.959259
0_label.png	F1	Real	0.96287
1_label.png	Accuracy	Real	0.945118
1_label.png	Precision	Real	0.96378
1_label.png	Recall	Real	0.9472
1_label.png	F1	Real	0.955418
2_label.png	Accuracy	Real	0.928581
2_label.png	Precision	Real	0.973691
2_label.png	Recall	Real	0.923186
2_label.png	F1	Real	0.947766
3_label.png	Accuracy	Real	0.948045
3_label.png	Precision	Real	0.957424
3_label.png	Recall	Real	0.965172
3_label.png	F1	Real	0.961282
4_label.png	Accuracy	Real	0.865568
4_label.png	Precision	Real	0.946586
4_label.png	Recall	Real	0.840547
4_label.png	F1	Real	0.89042
5_label.png	Accuracy	Real	0.94466
5_label.png	Precision	Real	0.95901
5_label.png	Recall	Real	0.962343
5_label.png	F1	Real	0.960674
6_label.png	Accuracy	Real	0.95408
6_label.png	Precision	Real	0.967727
6_label.png	Recall	Real	0.963841
6_label.png	F1	Real	0.96578
7_label.png	Accuracy	Real	0.952618
7_label.png	Precision	Real	0.945918
7_label.png	Recall	Real	0.97861
7_label.png	F1	Real	0.961986
8_label.png	Accuracy	Real	0.939037
8_label.png	Precision	Real	0.947639
8_label.png	Recall	Real	0.961894
8_label.png	F1	Real	0.954714
9_label.png	Accuracy	Real	0.935904
9_label.png	Precision	Real	0.915088
9_label.png	Recall	Real	0.974623
9_label.png	F1	Real	0.943918
10_label.png	Accuracy	Real	0.941285
10_label.png	Precision	Real	0.942945
10_label.png	Recall	Real	0.956887
10_label.png	F1	Real	0.949865
13_label.png	Accuracy	Real	0.851999
13_label.png	Precision	Real	0.885732
13_label.png	Recall	Real	0.80501
13_label.png	F1	Real	0.843444
0_label.png	Accuracy	Synth	0.923325
0_label.png	Precision	Synth	0.960906
0_label.png	Recall	Synth	0.918344
0_label.png	F1	Synth	0.939143
1_label.png	Accuracy	Synth	0.906786
1_label.png	Precision	Synth	0.959745
1_label.png	Recall	Synth	0.88707
1_label.png	F1	Synth	0.921978
2_label.png	Accuracy	Synth	0.939509
2_label.png	Precision	Synth	0.968751
2_label.png	Recall	Synth	0.944272
2_label.png	F1	Synth	0.956355
3_label.png	Accuracy	Synth	0.944884
3_label.png	Precision	Synth	0.965635
3_label.png	Recall	Synth	0.951379
3_label.png	F1	Synth	0.958454
4_label.png	Accuracy	Synth	0.896204
4_label.png	Precision	Synth	0.939221
4_label.png	Recall	Synth	0.898401
4_label.png	F1	Synth	0.918357
5_label.png	Accuracy	Synth	0.922171
5_label.png	Precision	Synth	0.962384
5_label.png	Recall	Synth	0.925363
5_label.png	F1	Synth	0.94351
6_label.png	Accuracy	Synth	0.945923
6_label.png	Precision	Synth	0.970105
6_label.png	Recall	Synth	0.948804
6_label.png	F1	Synth	0.959336
7_label.png	Accuracy	Synth	0.944964
7_label.png	Precision	Synth	0.959767
7_label.png	Recall	Synth	0.949987
7_label.png	F1	Synth	0.954852
8_label.png	Accuracy	Synth	0.9323
8_label.png	Precision	Synth	0.950363
8_label.png	Recall	Synth	0.948184
8_label.png	F1	Synth	0.949272
9_label.png	Accuracy	Synth	0.935093
9_label.png	Precision	Synth	0.942248
9_label.png	Recall	Synth	0.940358
9_label.png	F1	Synth	0.941302
10_label.png	Accuracy	Synth	0.930082
10_label.png	Precision	Synth	0.947865
10_label.png	Recall	Synth	0.930917
10_label.png	F1	Synth	0.939314
13_label.png	Accuracy	Synth	0.812585
13_label.png	Precision	Synth	0.874346
13_label.png	Recall	Synth	0.725891
13_label.png	F1	Synth	0.793233
0_label.png	Accuracy	CellPose	0.951415
0_label.png	Precision	CellPose	0.958442
0_label.png	Recall	CellPose	0.966491
0_label.png	F1	CellPose	0.96245
1_label.png	Accuracy	CellPose	0.93773
1_label.png	Precision	CellPose	0.938
1_label.png	Recall	CellPose	0.96338
1_label.png	F1	CellPose	0.950521
2_label.png	Accuracy	CellPose	0.94494
2_label.png	Precision	CellPose	0.948266
2_label.png	Recall	CellPose	0.974729
2_label.png	F1	CellPose	0.961315
3_label.png	Accuracy	CellPose	0.939833
3_label.png	Precision	CellPose	0.949252
3_label.png	Recall	CellPose	0.961358
3_label.png	F1	CellPose	0.955267
4_label.png	Accuracy	CellPose	0.924653
4_label.png	Precision	CellPose	0.920013
4_label.png	Recall	CellPose	0.968223
4_label.png	F1	CellPose	0.943503
5_label.png	Accuracy	CellPose	0.940465
5_label.png	Precision	CellPose	0.941274
5_label.png	Recall	CellPose	0.976139
5_label.png	F1	CellPose	0.95839
6_label.png	Accuracy	CellPose	0.942056
6_label.png	Precision	CellPose	0.943156
6_label.png	Recall	CellPose	0.97242
6_label.png	F1	CellPose	0.957564
7_label.png	Accuracy	CellPose	0.945588
7_label.png	Precision	CellPose	0.938891
7_label.png	Recall	CellPose	0.974616
7_label.png	F1	CellPose	0.95642
8_label.png	Accuracy	CellPose	0.940896
8_label.png	Precision	CellPose	0.950559
8_label.png	Recall	CellPose	0.961541
8_label.png	F1	CellPose	0.956019
9_label.png	Accuracy	CellPose	0.911385
9_label.png	Precision	CellPose	0.872306
9_label.png	Recall	CellPose	0.983915
9_label.png	F1	CellPose	0.924755
10_label.png	Accuracy	CellPose	0.903003
10_label.png	Precision	CellPose	0.873726
10_label.png	Recall	CellPose	0.973876
10_label.png	F1	CellPose	0.921086
13_label.png	Accuracy	CellPose	0.92241
13_label.png	Precision	CellPose	0.894379
13_label.png	Recall	CellPose	0.956258
13_label.png	F1	CellPose	0.924284
