# Supplementary material for: Deep learning-based image analysis in muscle histopathology using photo-realistic synthetic data
Source: Commun Med (Lond). 2025 Mar 6;5:64. doi: 10.1038/s43856-025-00777-y (PMC11885816; doi:10.1038/s43856-025-00777-y)
Supplement: Supplementary file 4 — Supplementary Data 2 [file 43856_2025_777_MOESM4_ESM.xlsx]

## Sheet: Sheet1
IoU Thresholds	Type	mAP
0.5	U-Net_Real	0.889817
0.55	U-Net_Real	0.878524
0.6	U-Net_Real	0.871718
0.65	U-Net_Real	0.864854
0.7	U-Net_Real	0.856833
0.75	U-Net_Real	0.844103
0.8	U-Net_Real	0.832978
0.85	U-Net_Real	0.792427
0.9	U-Net_Real	0.618138
0.95	U-Net_Real	0.128759
1	U-Net_Real	0
0.5	U-Net_Synth	0.85209
0.55	U-Net_Synth	0.841544
0.6	U-Net_Synth	0.833434
0.65	U-Net_Synth	0.824624
0.7	U-Net_Synth	0.817273
0.75	U-Net_Synth	0.807839
0.8	U-Net_Synth	0.794106
0.85	U-Net_Synth	0.751971
0.9	U-Net_Synth	0.552716
0.95	U-Net_Synth	0.0740468
1	U-Net_Synth	0
0.5	CellPose	0.926255
0.55	CellPose	0.918456
0.6	CellPose	0.913908
0.65	CellPose	0.907528
0.7	CellPose	0.899788
0.75	CellPose	0.885674
0.8	CellPose	0.859754
0.85	CellPose	0.789121
0.9	CellPose	0.499394
0.95	CellPose	0.0397637
1	CellPose	0
