# Supplementary material for: Deep learning-based image analysis in muscle histopathology using photo-realistic synthetic data
Source: Commun Med (Lond). 2025 Mar 6;5:64. doi: 10.1038/s43856-025-00777-y (PMC11885816; doi:10.1038/s43856-025-00777-y)
Supplement: Supplementary file 6 — Supplementary Data 4 [file 43856_2025_777_MOESM6_ESM.xlsx]

## Sheet: Sheet1
File Name	ROI ID	Type	Grade Real	Grade Synth
DKO_00727_Hom_HE_1 - 2022-01-21 20.31.59_0.jpg	3	Post Processed	2	2
DKO_00727_Hom_HE_1 - 2022-01-21 20.31.59_0.jpg	3	Shape Filtered	2	2
DKO_00727_Hom_HE_1 - 2022-01-21 20.31.59_0.jpg	3	Connective Tissue	2	2
DKO_00727_Hom_HE_1 - 2022-01-21 20.31.59_0.jpg	2	Post Processed	2	1
DKO_00727_Hom_HE_1 - 2022-01-21 20.31.59_0.jpg	2	Shape Filtered	2	2
DKO_00727_Hom_HE_1 - 2022-01-21 20.31.59_0.jpg	2	Connective Tissue	2	1
DKO_00727_Hom_HE_1 - 2022-01-21 20.31.59_0.jpg	1	Post Processed	2	1
DKO_00727_Hom_HE_1 - 2022-01-21 20.31.59_0.jpg	1	Shape Filtered	1	1
DKO_00727_Hom_HE_1 - 2022-01-21 20.31.59_0.jpg	1	Connective Tissue	2	2
DKO_00727_Hom_HE_1 - 2022-01-21 20.31.59_1.jpg	3	Post Processed	2	1
DKO_00727_Hom_HE_1 - 2022-01-21 20.31.59_1.jpg	3	Shape Filtered	2	2
DKO_00727_Hom_HE_1 - 2022-01-21 20.31.59_1.jpg	3	Connective Tissue	3	2
DKO_00727_Hom_HE_1 - 2022-01-21 20.31.59_1.jpg	2	Post Processed	2	2
DKO_00727_Hom_HE_1 - 2022-01-21 20.31.59_1.jpg	2	Shape Filtered	1	1
DKO_00727_Hom_HE_1 - 2022-01-21 20.31.59_1.jpg	2	Connective Tissue	2	2
DKO_00727_Hom_HE_1 - 2022-01-21 20.31.59_1.jpg	1	Post Processed	2	3
DKO_00727_Hom_HE_1 - 2022-01-21 20.31.59_1.jpg	1	Shape Filtered	1	2
DKO_00727_Hom_HE_1 - 2022-01-21 20.31.59_1.jpg	1	Connective Tissue	2	3
DKO_00727_Hom_HE_2 - 2022-01-24 18.52.21_0.jpg	3	Post Processed	1	2
DKO_00727_Hom_HE_2 - 2022-01-24 18.52.21_0.jpg	3	Shape Filtered	2	2
DKO_00727_Hom_HE_2 - 2022-01-24 18.52.21_0.jpg	3	Connective Tissue	2	2
DKO_00727_Hom_HE_2 - 2022-01-24 18.52.21_0.jpg	2	Post Processed	1	2
DKO_00727_Hom_HE_2 - 2022-01-24 18.52.21_0.jpg	2	Shape Filtered	2	2
DKO_00727_Hom_HE_2 - 2022-01-24 18.52.21_0.jpg	2	Connective Tissue	1	2
DKO_00727_Hom_HE_2 - 2022-01-24 18.52.21_0.jpg	1	Post Processed	2	3
DKO_00727_Hom_HE_2 - 2022-01-24 18.52.21_0.jpg	1	Shape Filtered	1	1
DKO_00727_Hom_HE_2 - 2022-01-24 18.52.21_0.jpg	1	Connective Tissue	2	2
DKO_00727_Hom_HE_2 - 2022-01-24 18.52.21_1.jpg	3	Post Processed	2	1
DKO_00727_Hom_HE_2 - 2022-01-24 18.52.21_1.jpg	3	Shape Filtered	2	2
DKO_00727_Hom_HE_2 - 2022-01-24 18.52.21_1.jpg	3	Connective Tissue	3	2
DKO_00727_Hom_HE_2 - 2022-01-24 18.52.21_1.jpg	2	Post Processed	1	2
DKO_00727_Hom_HE_2 - 2022-01-24 18.52.21_1.jpg	2	Shape Filtered	2	2
DKO_00727_Hom_HE_2 - 2022-01-24 18.52.21_1.jpg	2	Connective Tissue	1	2
DKO_00727_Hom_HE_2 - 2022-01-24 18.52.21_1.jpg	1	Post Processed	1	2
DKO_00727_Hom_HE_2 - 2022-01-24 18.52.21_1.jpg	1	Shape Filtered	1	1
DKO_00727_Hom_HE_2 - 2022-01-24 18.52.21_1.jpg	1	Connective Tissue	2	2
DKO_00727_Hom_HE_2 - 2022-01-24 18.52.21_3.jpg	3	Post Processed	1	1
DKO_00727_Hom_HE_2 - 2022-01-24 18.52.21_3.jpg	3	Shape Filtered	1	1
DKO_00727_Hom_HE_2 - 2022-01-24 18.52.21_3.jpg	3	Connective Tissue	2	1
DKO_00727_Hom_HE_2 - 2022-01-24 18.52.21_3.jpg	2	Post Processed	2	3
DKO_00727_Hom_HE_2 - 2022-01-24 18.52.21_3.jpg	2	Shape Filtered	2	2
DKO_00727_Hom_HE_2 - 2022-01-24 18.52.21_3.jpg	2	Connective Tissue	2	2
DKO_00727_Hom_HE_2 - 2022-01-24 18.52.21_3.jpg	1	Post Processed	1	2
DKO_00727_Hom_HE_2 - 2022-01-24 18.52.21_3.jpg	1	Shape Filtered	2	2
DKO_00727_Hom_HE_2 - 2022-01-24 18.52.21_3.jpg	1	Connective Tissue	1	2
DKO_00727_Hom_HE_2 - 2022-01-24 18.52.21_2.jpg	3	Post Processed	1	2
DKO_00727_Hom_HE_2 - 2022-01-24 18.52.21_2.jpg	3	Shape Filtered	2	2
DKO_00727_Hom_HE_2 - 2022-01-24 18.52.21_2.jpg	3	Connective Tissue	2	2
DKO_00727_Hom_HE_2 - 2022-01-24 18.52.21_2.jpg	2	Post Processed	1	1
DKO_00727_Hom_HE_2 - 2022-01-24 18.52.21_2.jpg	2	Shape Filtered	1	1
DKO_00727_Hom_HE_2 - 2022-01-24 18.52.21_2.jpg	2	Connective Tissue	2	1
DKO_00727_Hom_HE_2 - 2022-01-24 18.52.21_2.jpg	1	Post Processed	2	3
DKO_00727_Hom_HE_2 - 2022-01-24 18.52.21_2.jpg	1	Shape Filtered	1	1
DKO_00727_Hom_HE_2 - 2022-01-24 18.52.21_2.jpg	1	Connective Tissue	2	2
DKO_00728_Hom_HE_1 - 2022-01-21 20.01.10_0.jpg	3	Post Processed	3	1
DKO_00728_Hom_HE_1 - 2022-01-21 20.01.10_0.jpg	3	Shape Filtered	1	1
DKO_00728_Hom_HE_1 - 2022-01-21 20.01.10_0.jpg	3	Connective Tissue	3	1
DKO_00728_Hom_HE_1 - 2022-01-21 20.01.10_0.jpg	2	Post Processed	2	1
DKO_00728_Hom_HE_1 - 2022-01-21 20.01.10_0.jpg	2	Shape Filtered	2	2
DKO_00728_Hom_HE_1 - 2022-01-21 20.01.10_0.jpg	2	Connective Tissue	3	1
DKO_00728_Hom_HE_1 - 2022-01-21 20.01.10_0.jpg	1	Post Processed	1	2
DKO_00728_Hom_HE_1 - 2022-01-21 20.01.10_0.jpg	1	Shape Filtered	1	1
DKO_00728_Hom_HE_1 - 2022-01-21 20.01.10_0.jpg	1	Connective Tissue	2	2
DKO_00728_Hom_HE_1 - 2022-01-21 20.01.10_1.jpg	3	Post Processed	2	1
DKO_00728_Hom_HE_1 - 2022-01-21 20.01.10_1.jpg	3	Shape Filtered	2	2
DKO_00728_Hom_HE_1 - 2022-01-21 20.01.10_1.jpg	3	Connective Tissue	3	2
DKO_00728_Hom_HE_1 - 2022-01-21 20.01.10_1.jpg	2	Post Processed	2	1
DKO_00728_Hom_HE_1 - 2022-01-21 20.01.10_1.jpg	2	Shape Filtered	2	2
DKO_00728_Hom_HE_1 - 2022-01-21 20.01.10_1.jpg	2	Connective Tissue	2	2
DKO_00728_Hom_HE_1 - 2022-01-21 20.01.10_1.jpg	1	Post Processed	1	2
DKO_00728_Hom_HE_1 - 2022-01-21 20.01.10_1.jpg	1	Shape Filtered	1	1
DKO_00728_Hom_HE_1 - 2022-01-21 20.01.10_1.jpg	1	Connective Tissue	2	2
DKO_00728_Hom_HE_2 - 2022-01-21 20.03.14_1.jpg	3	Post Processed	3	2
DKO_00728_Hom_HE_2 - 2022-01-21 20.03.14_1.jpg	3	Shape Filtered	2	2
DKO_00728_Hom_HE_2 - 2022-01-21 20.03.14_1.jpg	3	Connective Tissue	3	2
DKO_00728_Hom_HE_2 - 2022-01-21 20.03.14_1.jpg	2	Post Processed	2	1
DKO_00728_Hom_HE_2 - 2022-01-21 20.03.14_1.jpg	2	Shape Filtered	1	1
DKO_00728_Hom_HE_2 - 2022-01-21 20.03.14_1.jpg	2	Connective Tissue	2	2
DKO_00728_Hom_HE_2 - 2022-01-21 20.03.14_1.jpg	1	Post Processed	2	1
DKO_00728_Hom_HE_2 - 2022-01-21 20.03.14_1.jpg	1	Shape Filtered	1	1
DKO_00728_Hom_HE_2 - 2022-01-21 20.03.14_1.jpg	1	Connective Tissue	2	2
DKO_00728_Hom_HE_2 - 2022-01-21 20.03.14_0.jpg	3	Post Processed	3	2
DKO_00728_Hom_HE_2 - 2022-01-21 20.03.14_0.jpg	3	Shape Filtered	1	1
DKO_00728_Hom_HE_2 - 2022-01-21 20.03.14_0.jpg	3	Connective Tissue	5	3
DKO_00728_Hom_HE_2 - 2022-01-21 20.03.14_0.jpg	2	Post Processed	3	2
DKO_00728_Hom_HE_2 - 2022-01-21 20.03.14_0.jpg	2	Shape Filtered	1	1
DKO_00728_Hom_HE_2 - 2022-01-21 20.03.14_0.jpg	2	Connective Tissue	2	1
DKO_00728_Hom_HE_2 - 2022-01-21 20.03.14_0.jpg	1	Post Processed	1	2
DKO_00728_Hom_HE_2 - 2022-01-21 20.03.14_0.jpg	1	Shape Filtered	1	1
DKO_00728_Hom_HE_2 - 2022-01-21 20.03.14_0.jpg	1	Connective Tissue	2	3
DKO_00728_Hom_HE_3 - 2022-01-21 20.05.21_0.jpg	3	Post Processed	2	1
DKO_00728_Hom_HE_3 - 2022-01-21 20.05.21_0.jpg	3	Shape Filtered	1	1
DKO_00728_Hom_HE_3 - 2022-01-21 20.05.21_0.jpg	3	Connective Tissue	3	2
DKO_00728_Hom_HE_3 - 2022-01-21 20.05.21_0.jpg	2	Post Processed	3	1
DKO_00728_Hom_HE_3 - 2022-01-21 20.05.21_0.jpg	2	Shape Filtered	1	1
DKO_00728_Hom_HE_3 - 2022-01-21 20.05.21_0.jpg	2	Connective Tissue	4	2
DKO_00728_Hom_HE_3 - 2022-01-21 20.05.21_0.jpg	1	Post Processed	2	1
DKO_00728_Hom_HE_3 - 2022-01-21 20.05.21_0.jpg	1	Shape Filtered	1	1
DKO_00728_Hom_HE_3 - 2022-01-21 20.05.21_0.jpg	1	Connective Tissue	2	2
DKO_00737_Hom_HE_1 - 2022-01-21 19.54.39_1.jpg	3	Post Processed	1	2
DKO_00737_Hom_HE_1 - 2022-01-21 19.54.39_1.jpg	3	Shape Filtered	1	1
DKO_00737_Hom_HE_1 - 2022-01-21 19.54.39_1.jpg	3	Connective Tissue	1	2
DKO_00737_Hom_HE_1 - 2022-01-21 19.54.39_1.jpg	2	Post Processed	1	1
DKO_00737_Hom_HE_1 - 2022-01-21 19.54.39_1.jpg	2	Shape Filtered	1	1
DKO_00737_Hom_HE_1 - 2022-01-21 19.54.39_1.jpg	2	Connective Tissue	1	1
DKO_00737_Hom_HE_1 - 2022-01-21 19.54.39_1.jpg	1	Post Processed	1	2
DKO_00737_Hom_HE_1 - 2022-01-21 19.54.39_1.jpg	1	Shape Filtered	1	1
DKO_00737_Hom_HE_1 - 2022-01-21 19.54.39_1.jpg	1	Connective Tissue	2	2
DKO_00728_Hom_HE_3 - 2022-01-21 20.05.21_1.jpg	3	Post Processed	3	1
DKO_00728_Hom_HE_3 - 2022-01-21 20.05.21_1.jpg	3	Shape Filtered	1	1
DKO_00728_Hom_HE_3 - 2022-01-21 20.05.21_1.jpg	3	Connective Tissue	2	1
DKO_00728_Hom_HE_3 - 2022-01-21 20.05.21_1.jpg	2	Post Processed	2	3
DKO_00728_Hom_HE_3 - 2022-01-21 20.05.21_1.jpg	2	Shape Filtered	1	1
DKO_00728_Hom_HE_3 - 2022-01-21 20.05.21_1.jpg	2	Connective Tissue	2	2
DKO_00728_Hom_HE_3 - 2022-01-21 20.05.21_1.jpg	1	Post Processed	2	2
DKO_00728_Hom_HE_3 - 2022-01-21 20.05.21_1.jpg	1	Shape Filtered	1	1
DKO_00728_Hom_HE_3 - 2022-01-21 20.05.21_1.jpg	1	Connective Tissue	3	3
DKO_00737_Hom_HE_1 - 2022-01-21 19.54.39_2.jpg	3	Post Processed	2	1
DKO_00737_Hom_HE_1 - 2022-01-21 19.54.39_2.jpg	3	Shape Filtered	1	1
DKO_00737_Hom_HE_1 - 2022-01-21 19.54.39_2.jpg	3	Connective Tissue	1	1
DKO_00737_Hom_HE_1 - 2022-01-21 19.54.39_2.jpg	2	Post Processed	1	2
DKO_00737_Hom_HE_1 - 2022-01-21 19.54.39_2.jpg	2	Shape Filtered	1	1
DKO_00737_Hom_HE_1 - 2022-01-21 19.54.39_2.jpg	2	Connective Tissue	2	2
DKO_00737_Hom_HE_1 - 2022-01-21 19.54.39_2.jpg	1	Post Processed	2	2
DKO_00737_Hom_HE_1 - 2022-01-21 19.54.39_2.jpg	1	Shape Filtered	1	1
DKO_00737_Hom_HE_1 - 2022-01-21 19.54.39_2.jpg	1	Connective Tissue	2	2
DKO_00737_Hom_HE_1 - 2022-01-21 19.54.39_0.jpg	3	Post Processed	2	1
DKO_00737_Hom_HE_1 - 2022-01-21 19.54.39_0.jpg	3	Shape Filtered	1	1
DKO_00737_Hom_HE_1 - 2022-01-21 19.54.39_0.jpg	3	Connective Tissue	2	2
DKO_00737_Hom_HE_1 - 2022-01-21 19.54.39_0.jpg	2	Post Processed	2	2
DKO_00737_Hom_HE_1 - 2022-01-21 19.54.39_0.jpg	2	Shape Filtered	1	1
DKO_00737_Hom_HE_1 - 2022-01-21 19.54.39_0.jpg	2	Connective Tissue	2	2
DKO_00737_Hom_HE_1 - 2022-01-21 19.54.39_0.jpg	1	Post Processed	1	2
DKO_00737_Hom_HE_1 - 2022-01-21 19.54.39_0.jpg	1	Shape Filtered	1	1
DKO_00737_Hom_HE_1 - 2022-01-21 19.54.39_0.jpg	1	Connective Tissue	2	2
DKO_00737_Hom_HE_2 - 2022-01-21 19.58.43_0.jpg	3	Post Processed	2	1
DKO_00737_Hom_HE_2 - 2022-01-21 19.58.43_0.jpg	3	Shape Filtered	2	2
DKO_00737_Hom_HE_2 - 2022-01-21 19.58.43_0.jpg	3	Connective Tissue	2	2
DKO_00737_Hom_HE_2 - 2022-01-21 19.58.43_0.jpg	2	Post Processed	2	1
DKO_00737_Hom_HE_2 - 2022-01-21 19.58.43_0.jpg	2	Shape Filtered	1	1
DKO_00737_Hom_HE_2 - 2022-01-21 19.58.43_0.jpg	2	Connective Tissue	2	1
DKO_00737_Hom_HE_2 - 2022-01-21 19.58.43_0.jpg	1	Post Processed	2	1
DKO_00737_Hom_HE_2 - 2022-01-21 19.58.43_0.jpg	1	Shape Filtered	1	1
DKO_00737_Hom_HE_2 - 2022-01-21 19.58.43_0.jpg	1	Connective Tissue	3	2
DKO_00737_Hom_HE_1 - 2022-01-21 19.54.39_3.jpg	3	Post Processed	2	1
DKO_00737_Hom_HE_1 - 2022-01-21 19.54.39_3.jpg	3	Shape Filtered	2	2
DKO_00737_Hom_HE_1 - 2022-01-21 19.54.39_3.jpg	3	Connective Tissue	2	1
DKO_00737_Hom_HE_1 - 2022-01-21 19.54.39_3.jpg	2	Post Processed	1	1
DKO_00737_Hom_HE_1 - 2022-01-21 19.54.39_3.jpg	2	Shape Filtered	1	1
DKO_00737_Hom_HE_1 - 2022-01-21 19.54.39_3.jpg	2	Connective Tissue	2	2
DKO_00737_Hom_HE_1 - 2022-01-21 19.54.39_3.jpg	1	Post Processed	1	2
DKO_00737_Hom_HE_1 - 2022-01-21 19.54.39_3.jpg	1	Shape Filtered	1	1
DKO_00737_Hom_HE_1 - 2022-01-21 19.54.39_3.jpg	1	Connective Tissue	2	2
DKO_00740_Hom_HE_1 - 2022-01-21 19.42.41_0.jpg	3	Post Processed	2	2
DKO_00740_Hom_HE_1 - 2022-01-21 19.42.41_0.jpg	3	Shape Filtered	2	1
DKO_00740_Hom_HE_1 - 2022-01-21 19.42.41_0.jpg	3	Connective Tissue	2	2
DKO_00740_Hom_HE_1 - 2022-01-21 19.42.41_0.jpg	2	Post Processed	1	1
DKO_00740_Hom_HE_1 - 2022-01-21 19.42.41_0.jpg	2	Shape Filtered	1	1
DKO_00740_Hom_HE_1 - 2022-01-21 19.42.41_0.jpg	2	Connective Tissue	1	1
DKO_00740_Hom_HE_1 - 2022-01-21 19.42.41_0.jpg	1	Post Processed	2	1
DKO_00740_Hom_HE_1 - 2022-01-21 19.42.41_0.jpg	1	Shape Filtered	1	1
DKO_00740_Hom_HE_1 - 2022-01-21 19.42.41_0.jpg	1	Connective Tissue	1	2
DKO_00737_Hom_HE_2 - 2022-01-21 19.58.43_1.jpg	3	Post Processed	2	1
DKO_00737_Hom_HE_2 - 2022-01-21 19.58.43_1.jpg	3	Shape Filtered	2	2
DKO_00737_Hom_HE_2 - 2022-01-21 19.58.43_1.jpg	3	Connective Tissue	1	1
DKO_00737_Hom_HE_2 - 2022-01-21 19.58.43_1.jpg	2	Post Processed	1	2
DKO_00737_Hom_HE_2 - 2022-01-21 19.58.43_1.jpg	2	Shape Filtered	1	1
DKO_00737_Hom_HE_2 - 2022-01-21 19.58.43_1.jpg	2	Connective Tissue	2	2
DKO_00737_Hom_HE_2 - 2022-01-21 19.58.43_1.jpg	1	Post Processed	2	3
DKO_00737_Hom_HE_2 - 2022-01-21 19.58.43_1.jpg	1	Shape Filtered	1	1
DKO_00737_Hom_HE_2 - 2022-01-21 19.58.43_1.jpg	1	Connective Tissue	3	3
DKO_00740_Hom_HE_2 - 2022-01-21 19.44.11_0.jpg	3	Post Processed	1	1
DKO_00740_Hom_HE_2 - 2022-01-21 19.44.11_0.jpg	3	Shape Filtered	1	1
DKO_00740_Hom_HE_2 - 2022-01-21 19.44.11_0.jpg	3	Connective Tissue	1	1
DKO_00740_Hom_HE_2 - 2022-01-21 19.44.11_0.jpg	2	Post Processed	2	1
DKO_00740_Hom_HE_2 - 2022-01-21 19.44.11_0.jpg	2	Shape Filtered	1	1
DKO_00740_Hom_HE_2 - 2022-01-21 19.44.11_0.jpg	2	Connective Tissue	2	2
DKO_00740_Hom_HE_2 - 2022-01-21 19.44.11_0.jpg	1	Post Processed	2	2
DKO_00740_Hom_HE_2 - 2022-01-21 19.44.11_0.jpg	1	Shape Filtered	2	2
DKO_00740_Hom_HE_2 - 2022-01-21 19.44.11_0.jpg	1	Connective Tissue	1	2
DKO_00740_Hom_HE_2 - 2022-01-21 19.44.11_1.jpg	3	Post Processed	2	2
DKO_00740_Hom_HE_2 - 2022-01-21 19.44.11_1.jpg	3	Shape Filtered	2	2
DKO_00740_Hom_HE_2 - 2022-01-21 19.44.11_1.jpg	3	Connective Tissue	1	1
DKO_00740_Hom_HE_2 - 2022-01-21 19.44.11_1.jpg	2	Post Processed	1	2
DKO_00740_Hom_HE_2 - 2022-01-21 19.44.11_1.jpg	2	Shape Filtered	1	1
DKO_00740_Hom_HE_2 - 2022-01-21 19.44.11_1.jpg	2	Connective Tissue	2	2
DKO_00740_Hom_HE_2 - 2022-01-21 19.44.11_1.jpg	1	Post Processed	1	2
DKO_00740_Hom_HE_2 - 2022-01-21 19.44.11_1.jpg	1	Shape Filtered	2	2
DKO_00740_Hom_HE_2 - 2022-01-21 19.44.11_1.jpg	1	Connective Tissue	3	3
DKO_00740_Hom_HE_3 - 2022-01-21 19.46.19_0.jpg	3	Post Processed	3	2
DKO_00740_Hom_HE_3 - 2022-01-21 19.46.19_0.jpg	3	Shape Filtered	1	1
DKO_00740_Hom_HE_3 - 2022-01-21 19.46.19_0.jpg	3	Connective Tissue	4	2
DKO_00740_Hom_HE_3 - 2022-01-21 19.46.19_0.jpg	2	Post Processed	2	1
DKO_00740_Hom_HE_3 - 2022-01-21 19.46.19_0.jpg	2	Shape Filtered	1	1
DKO_00740_Hom_HE_3 - 2022-01-21 19.46.19_0.jpg	2	Connective Tissue	1	1
DKO_00740_Hom_HE_3 - 2022-01-21 19.46.19_0.jpg	1	Post Processed	1	2
DKO_00740_Hom_HE_3 - 2022-01-21 19.46.19_0.jpg	1	Shape Filtered	2	2
DKO_00740_Hom_HE_3 - 2022-01-21 19.46.19_0.jpg	1	Connective Tissue	2	2
DKO_00749_Hom_HE_1 - 2022-01-21 19.48.36_0.jpg	3	Post Processed	1	1
DKO_00749_Hom_HE_1 - 2022-01-21 19.48.36_0.jpg	3	Shape Filtered	1	1
DKO_00749_Hom_HE_1 - 2022-01-21 19.48.36_0.jpg	3	Connective Tissue	2	2
DKO_00749_Hom_HE_1 - 2022-01-21 19.48.36_0.jpg	2	Post Processed	2	1
DKO_00749_Hom_HE_1 - 2022-01-21 19.48.36_0.jpg	2	Shape Filtered	1	1
DKO_00749_Hom_HE_1 - 2022-01-21 19.48.36_0.jpg	2	Connective Tissue	1	1
DKO_00749_Hom_HE_1 - 2022-01-21 19.48.36_0.jpg	1	Post Processed	2	2
DKO_00749_Hom_HE_1 - 2022-01-21 19.48.36_0.jpg	1	Shape Filtered	2	2
DKO_00749_Hom_HE_1 - 2022-01-21 19.48.36_0.jpg	1	Connective Tissue	2	2
DKO_00740_Hom_HE_3 - 2022-01-21 19.46.19_1.jpg	3	Post Processed	3	1
DKO_00740_Hom_HE_3 - 2022-01-21 19.46.19_1.jpg	3	Shape Filtered	1	1
DKO_00740_Hom_HE_3 - 2022-01-21 19.46.19_1.jpg	3	Connective Tissue	3	2
DKO_00740_Hom_HE_3 - 2022-01-21 19.46.19_1.jpg	2	Post Processed	1	2
DKO_00740_Hom_HE_3 - 2022-01-21 19.46.19_1.jpg	2	Shape Filtered	2	2
DKO_00740_Hom_HE_3 - 2022-01-21 19.46.19_1.jpg	2	Connective Tissue	1	2
DKO_00740_Hom_HE_3 - 2022-01-21 19.46.19_1.jpg	1	Post Processed	2	1
DKO_00740_Hom_HE_3 - 2022-01-21 19.46.19_1.jpg	1	Shape Filtered	1	1
DKO_00740_Hom_HE_3 - 2022-01-21 19.46.19_1.jpg	1	Connective Tissue	1	2
DKO_00749_Hom_HE_1 - 2022-01-21 19.48.36_1.jpg	3	Post Processed	3	2
DKO_00749_Hom_HE_1 - 2022-01-21 19.48.36_1.jpg	3	Shape Filtered	1	1
DKO_00749_Hom_HE_1 - 2022-01-21 19.48.36_1.jpg	3	Connective Tissue	4	2
DKO_00749_Hom_HE_1 - 2022-01-21 19.48.36_1.jpg	2	Post Processed	3	2
DKO_00749_Hom_HE_1 - 2022-01-21 19.48.36_1.jpg	2	Shape Filtered	1	1
DKO_00749_Hom_HE_1 - 2022-01-21 19.48.36_1.jpg	2	Connective Tissue	3	2
DKO_00749_Hom_HE_1 - 2022-01-21 19.48.36_1.jpg	1	Post Processed	1	2
DKO_00749_Hom_HE_1 - 2022-01-21 19.48.36_1.jpg	1	Shape Filtered	1	1
DKO_00749_Hom_HE_1 - 2022-01-21 19.48.36_1.jpg	1	Connective Tissue	3	2
DKO_00749_Hom_HE_2 - 2022-01-21 19.50.50_0.jpg	3	Post Processed	2	1
DKO_00749_Hom_HE_2 - 2022-01-21 19.50.50_0.jpg	3	Shape Filtered	2	2
DKO_00749_Hom_HE_2 - 2022-01-21 19.50.50_0.jpg	3	Connective Tissue	1	1
DKO_00749_Hom_HE_2 - 2022-01-21 19.50.50_0.jpg	2	Post Processed	3	3
DKO_00749_Hom_HE_2 - 2022-01-21 19.50.50_0.jpg	2	Shape Filtered	2	2
DKO_00749_Hom_HE_2 - 2022-01-21 19.50.50_0.jpg	2	Connective Tissue	3	2
DKO_00749_Hom_HE_2 - 2022-01-21 19.50.50_0.jpg	1	Post Processed	1	2
DKO_00749_Hom_HE_2 - 2022-01-21 19.50.50_0.jpg	1	Shape Filtered	1	1
DKO_00749_Hom_HE_2 - 2022-01-21 19.50.50_0.jpg	1	Connective Tissue	1	2
DKO_00749_Hom_HE_3 - 2022-01-21 19.52.22_0.jpg	3	Post Processed	2	1
DKO_00749_Hom_HE_3 - 2022-01-21 19.52.22_0.jpg	3	Shape Filtered	1	1
DKO_00749_Hom_HE_3 - 2022-01-21 19.52.22_0.jpg	3	Connective Tissue	2	1
DKO_00749_Hom_HE_3 - 2022-01-21 19.52.22_0.jpg	2	Post Processed	3	2
DKO_00749_Hom_HE_3 - 2022-01-21 19.52.22_0.jpg	2	Shape Filtered	2	2
DKO_00749_Hom_HE_3 - 2022-01-21 19.52.22_0.jpg	2	Connective Tissue	3	2
DKO_00749_Hom_HE_3 - 2022-01-21 19.52.22_0.jpg	1	Post Processed	2	2
DKO_00749_Hom_HE_3 - 2022-01-21 19.52.22_0.jpg	1	Shape Filtered	1	1
DKO_00749_Hom_HE_3 - 2022-01-21 19.52.22_0.jpg	1	Connective Tissue	2	2
DKO_00749_Hom_HE_3 - 2022-01-21 19.52.22_1.jpg	3	Post Processed	3	3
DKO_00749_Hom_HE_3 - 2022-01-21 19.52.22_1.jpg	3	Shape Filtered	2	2
DKO_00749_Hom_HE_3 - 2022-01-21 19.52.22_1.jpg	3	Connective Tissue	2	3
DKO_00749_Hom_HE_3 - 2022-01-21 19.52.22_1.jpg	2	Post Processed	3	2
DKO_00749_Hom_HE_3 - 2022-01-21 19.52.22_1.jpg	2	Shape Filtered	2	2
DKO_00749_Hom_HE_3 - 2022-01-21 19.52.22_1.jpg	2	Connective Tissue	4	2
DKO_00749_Hom_HE_3 - 2022-01-21 19.52.22_1.jpg	1	Post Processed	2	2
DKO_00749_Hom_HE_3 - 2022-01-21 19.52.22_1.jpg	1	Shape Filtered	1	1
DKO_00749_Hom_HE_3 - 2022-01-21 19.52.22_1.jpg	1	Connective Tissue	1	2
DKO_00750_WT_HE_1 - 2022-01-21 20.38.15_0.jpg	3	Post Processed	2	1
DKO_00750_WT_HE_1 - 2022-01-21 20.38.15_0.jpg	3	Shape Filtered	1	1
DKO_00750_WT_HE_1 - 2022-01-21 20.38.15_0.jpg	3	Connective Tissue	2	1
DKO_00750_WT_HE_1 - 2022-01-21 20.38.15_0.jpg	2	Post Processed	1	2
DKO_00750_WT_HE_1 - 2022-01-21 20.38.15_0.jpg	2	Shape Filtered	1	1
DKO_00750_WT_HE_1 - 2022-01-21 20.38.15_0.jpg	2	Connective Tissue	1	1
DKO_00750_WT_HE_1 - 2022-01-21 20.38.15_0.jpg	1	Post Processed	1	1
DKO_00750_WT_HE_1 - 2022-01-21 20.38.15_0.jpg	1	Shape Filtered	1	1
DKO_00750_WT_HE_1 - 2022-01-21 20.38.15_0.jpg	1	Connective Tissue	1	1
DKO_00750_WT_HE_1 - 2022-01-21 20.38.15_1.jpg	3	Post Processed	2	1
DKO_00750_WT_HE_1 - 2022-01-21 20.38.15_1.jpg	3	Shape Filtered	2	2
DKO_00750_WT_HE_1 - 2022-01-21 20.38.15_1.jpg	3	Connective Tissue	2	1
DKO_00750_WT_HE_1 - 2022-01-21 20.38.15_1.jpg	2	Post Processed	2	2
DKO_00750_WT_HE_1 - 2022-01-21 20.38.15_1.jpg	2	Shape Filtered	1	1
DKO_00750_WT_HE_1 - 2022-01-21 20.38.15_1.jpg	2	Connective Tissue	1	2
DKO_00750_WT_HE_1 - 2022-01-21 20.38.15_1.jpg	1	Post Processed	2	1
DKO_00750_WT_HE_1 - 2022-01-21 20.38.15_1.jpg	1	Shape Filtered	1	1
DKO_00750_WT_HE_1 - 2022-01-21 20.38.15_1.jpg	1	Connective Tissue	1	1
DKO_00750_WT_HE_1 - 2022-01-21 20.38.15_2.jpg	3	Post Processed	2	1
DKO_00750_WT_HE_1 - 2022-01-21 20.38.15_2.jpg	3	Shape Filtered	2	2
DKO_00750_WT_HE_1 - 2022-01-21 20.38.15_2.jpg	3	Connective Tissue	2	1
DKO_00750_WT_HE_1 - 2022-01-21 20.38.15_2.jpg	2	Post Processed	1	2
DKO_00750_WT_HE_1 - 2022-01-21 20.38.15_2.jpg	2	Shape Filtered	2	2
DKO_00750_WT_HE_1 - 2022-01-21 20.38.15_2.jpg	2	Connective Tissue	1	1
DKO_00750_WT_HE_1 - 2022-01-21 20.38.15_2.jpg	1	Post Processed	2	1
DKO_00750_WT_HE_1 - 2022-01-21 20.38.15_2.jpg	1	Shape Filtered	1	1
DKO_00750_WT_HE_1 - 2022-01-21 20.38.15_2.jpg	1	Connective Tissue	1	1
DKO_00750_WT_HE_1 - 2022-01-21 20.38.15_3.jpg	3	Post Processed	2	2
DKO_00750_WT_HE_1 - 2022-01-21 20.38.15_3.jpg	3	Shape Filtered	1	1
DKO_00750_WT_HE_1 - 2022-01-21 20.38.15_3.jpg	3	Connective Tissue	1	1
DKO_00750_WT_HE_1 - 2022-01-21 20.38.15_3.jpg	2	Post Processed	2	2
DKO_00750_WT_HE_1 - 2022-01-21 20.38.15_3.jpg	2	Shape Filtered	2	2
DKO_00750_WT_HE_1 - 2022-01-21 20.38.15_3.jpg	2	Connective Tissue	3	3
DKO_00750_WT_HE_1 - 2022-01-21 20.38.15_3.jpg	1	Post Processed	2	1
DKO_00750_WT_HE_1 - 2022-01-21 20.38.15_3.jpg	1	Shape Filtered	1	1
DKO_00750_WT_HE_1 - 2022-01-21 20.38.15_3.jpg	1	Connective Tissue	1	2
DKO_00750_WT_HE_2 - 2022-01-21 20.43.13_0.jpg	3	Post Processed	3	1
DKO_00750_WT_HE_2 - 2022-01-21 20.43.13_0.jpg	3	Shape Filtered	1	1
DKO_00750_WT_HE_2 - 2022-01-21 20.43.13_0.jpg	3	Connective Tissue	3	2
DKO_00750_WT_HE_2 - 2022-01-21 20.43.13_0.jpg	2	Post Processed	5	3
DKO_00750_WT_HE_2 - 2022-01-21 20.43.13_0.jpg	2	Shape Filtered	2	2
DKO_00750_WT_HE_2 - 2022-01-21 20.43.13_0.jpg	2	Connective Tissue	5	3
DKO_00750_WT_HE_2 - 2022-01-21 20.43.13_0.jpg	1	Post Processed	2	1
DKO_00750_WT_HE_2 - 2022-01-21 20.43.13_0.jpg	1	Shape Filtered	1	1
DKO_00750_WT_HE_2 - 2022-01-21 20.43.13_0.jpg	1	Connective Tissue	2	1
DKO_00750_WT_HE_2 - 2022-01-21 20.43.13_1.jpg	3	Post Processed	4	1
DKO_00750_WT_HE_2 - 2022-01-21 20.43.13_1.jpg	3	Shape Filtered	1	1
DKO_00750_WT_HE_2 - 2022-01-21 20.43.13_1.jpg	3	Connective Tissue	3	2
DKO_00750_WT_HE_2 - 2022-01-21 20.43.13_1.jpg	2	Post Processed	3	2
DKO_00750_WT_HE_2 - 2022-01-21 20.43.13_1.jpg	2	Shape Filtered	1	1
DKO_00750_WT_HE_2 - 2022-01-21 20.43.13_1.jpg	2	Connective Tissue	3	1
DKO_00750_WT_HE_2 - 2022-01-21 20.43.13_1.jpg	1	Post Processed	1	2
DKO_00750_WT_HE_2 - 2022-01-21 20.43.13_1.jpg	1	Shape Filtered	1	1
DKO_00750_WT_HE_2 - 2022-01-21 20.43.13_1.jpg	1	Connective Tissue	1	2
DKO_00752_WT_HE_1 - 2022-01-21 20.45.57_0.jpg	3	Post Processed	4	3
DKO_00752_WT_HE_1 - 2022-01-21 20.45.57_0.jpg	3	Shape Filtered	1	1
DKO_00752_WT_HE_1 - 2022-01-21 20.45.57_0.jpg	3	Connective Tissue	2	4
DKO_00752_WT_HE_1 - 2022-01-21 20.45.57_0.jpg	2	Post Processed	3	1
DKO_00752_WT_HE_1 - 2022-01-21 20.45.57_0.jpg	2	Shape Filtered	1	1
DKO_00752_WT_HE_1 - 2022-01-21 20.45.57_0.jpg	2	Connective Tissue	3	1
DKO_00752_WT_HE_1 - 2022-01-21 20.45.57_0.jpg	1	Post Processed	2	1
DKO_00752_WT_HE_1 - 2022-01-21 20.45.57_0.jpg	1	Shape Filtered	1	1
DKO_00752_WT_HE_1 - 2022-01-21 20.45.57_0.jpg	1	Connective Tissue	1	1
DKO_00752_WT_HE_1 - 2022-01-21 20.45.57_1.jpg	3	Post Processed	4	1
DKO_00752_WT_HE_1 - 2022-01-21 20.45.57_1.jpg	3	Shape Filtered	2	1
DKO_00752_WT_HE_1 - 2022-01-21 20.45.57_1.jpg	3	Connective Tissue	4	1
DKO_00752_WT_HE_1 - 2022-01-21 20.45.57_1.jpg	2	Post Processed	2	3
DKO_00752_WT_HE_1 - 2022-01-21 20.45.57_1.jpg	2	Shape Filtered	2	2
DKO_00752_WT_HE_1 - 2022-01-21 20.45.57_1.jpg	2	Connective Tissue	1	3
DKO_00752_WT_HE_1 - 2022-01-21 20.45.57_1.jpg	1	Post Processed	2	1
DKO_00752_WT_HE_1 - 2022-01-21 20.45.57_1.jpg	1	Shape Filtered	1	1
DKO_00752_WT_HE_1 - 2022-01-21 20.45.57_1.jpg	1	Connective Tissue	1	1
DKO_00752_WT_HE_2 - 2022-01-21 20.48.26_0.jpg	3	Post Processed	5	1
DKO_00752_WT_HE_2 - 2022-01-21 20.48.26_0.jpg	3	Shape Filtered	1	1
DKO_00752_WT_HE_2 - 2022-01-21 20.48.26_0.jpg	3	Connective Tissue	5	1
DKO_00752_WT_HE_2 - 2022-01-21 20.48.26_0.jpg	2	Post Processed	4	1
DKO_00752_WT_HE_2 - 2022-01-21 20.48.26_0.jpg	2	Shape Filtered	2	2
DKO_00752_WT_HE_2 - 2022-01-21 20.48.26_0.jpg	2	Connective Tissue	3	2
DKO_00752_WT_HE_2 - 2022-01-21 20.48.26_0.jpg	1	Post Processed	2	1
DKO_00752_WT_HE_2 - 2022-01-21 20.48.26_0.jpg	1	Shape Filtered	2	1
DKO_00752_WT_HE_2 - 2022-01-21 20.48.26_0.jpg	1	Connective Tissue	2	1
DKO_00752_WT_HE_3 - 2022-01-21 20.50.02_0.jpg	3	Post Processed	4	3
DKO_00752_WT_HE_3 - 2022-01-21 20.50.02_0.jpg	3	Shape Filtered	2	2
DKO_00752_WT_HE_3 - 2022-01-21 20.50.02_0.jpg	3	Connective Tissue	3	2
DKO_00752_WT_HE_3 - 2022-01-21 20.50.02_0.jpg	2	Post Processed	3	2
DKO_00752_WT_HE_3 - 2022-01-21 20.50.02_0.jpg	2	Shape Filtered	1	1
DKO_00752_WT_HE_3 - 2022-01-21 20.50.02_0.jpg	2	Connective Tissue	3	1
DKO_00752_WT_HE_3 - 2022-01-21 20.50.02_0.jpg	1	Post Processed	2	1
DKO_00752_WT_HE_3 - 2022-01-21 20.50.02_0.jpg	1	Shape Filtered	1	1
DKO_00752_WT_HE_3 - 2022-01-21 20.50.02_0.jpg	1	Connective Tissue	2	1
DKO_00752_WT_HE_3 - 2022-01-21 20.50.02_1.jpg	3	Post Processed	3	1
DKO_00752_WT_HE_3 - 2022-01-21 20.50.02_1.jpg	3	Shape Filtered	3	2
DKO_00752_WT_HE_3 - 2022-01-21 20.50.02_1.jpg	3	Connective Tissue	3	2
DKO_00752_WT_HE_3 - 2022-01-21 20.50.02_1.jpg	2	Post Processed	4	1
DKO_00752_WT_HE_3 - 2022-01-21 20.50.02_1.jpg	2	Shape Filtered	2	1
DKO_00752_WT_HE_3 - 2022-01-21 20.50.02_1.jpg	2	Connective Tissue	5	1
DKO_00752_WT_HE_3 - 2022-01-21 20.50.02_1.jpg	1	Post Processed	2	1
DKO_00752_WT_HE_3 - 2022-01-21 20.50.02_1.jpg	1	Shape Filtered	1	1
DKO_00752_WT_HE_3 - 2022-01-21 20.50.02_1.jpg	1	Connective Tissue	2	2
DKO_00752_WT_HE_3 - 2022-01-21 20.50.02_2.jpg	3	Post Processed	3	2
DKO_00752_WT_HE_3 - 2022-01-21 20.50.02_2.jpg	3	Shape Filtered	1	1
DKO_00752_WT_HE_3 - 2022-01-21 20.50.02_2.jpg	3	Connective Tissue	4	2
DKO_00752_WT_HE_3 - 2022-01-21 20.50.02_2.jpg	2	Post Processed	3	1
DKO_00752_WT_HE_3 - 2022-01-21 20.50.02_2.jpg	2	Shape Filtered	1	1
DKO_00752_WT_HE_3 - 2022-01-21 20.50.02_2.jpg	2	Connective Tissue	3	1
DKO_00752_WT_HE_3 - 2022-01-21 20.50.02_2.jpg	1	Post Processed	1	2
DKO_00752_WT_HE_3 - 2022-01-21 20.50.02_2.jpg	1	Shape Filtered	1	1
DKO_00752_WT_HE_3 - 2022-01-21 20.50.02_2.jpg	1	Connective Tissue	1	2
DKO_00769_WT_HE_1 - 2022-01-21 20.16.15_0.jpg	3	Post Processed	2	1
DKO_00769_WT_HE_1 - 2022-01-21 20.16.15_0.jpg	3	Shape Filtered	1	1
DKO_00769_WT_HE_1 - 2022-01-21 20.16.15_0.jpg	3	Connective Tissue	2	2
DKO_00769_WT_HE_1 - 2022-01-21 20.16.15_0.jpg	2	Post Processed	4	2
DKO_00769_WT_HE_1 - 2022-01-21 20.16.15_0.jpg	2	Shape Filtered	2	2
DKO_00769_WT_HE_1 - 2022-01-21 20.16.15_0.jpg	2	Connective Tissue	5	2
DKO_00769_WT_HE_1 - 2022-01-21 20.16.15_0.jpg	1	Post Processed	3	1
DKO_00769_WT_HE_1 - 2022-01-21 20.16.15_0.jpg	1	Shape Filtered	2	2
DKO_00769_WT_HE_1 - 2022-01-21 20.16.15_0.jpg	1	Connective Tissue	3	1
DKO_00769_WT_HE_1 - 2022-01-21 20.16.15_1.jpg	3	Post Processed	5	2
DKO_00769_WT_HE_1 - 2022-01-21 20.16.15_1.jpg	3	Shape Filtered	1	1
DKO_00769_WT_HE_1 - 2022-01-21 20.16.15_1.jpg	3	Connective Tissue	4	2
DKO_00769_WT_HE_1 - 2022-01-21 20.16.15_1.jpg	2	Post Processed	5	3
DKO_00769_WT_HE_1 - 2022-01-21 20.16.15_1.jpg	2	Shape Filtered	2	2
DKO_00769_WT_HE_1 - 2022-01-21 20.16.15_1.jpg	2	Connective Tissue	5	3
DKO_00769_WT_HE_1 - 2022-01-21 20.16.15_1.jpg	1	Post Processed	3	1
DKO_00769_WT_HE_1 - 2022-01-21 20.16.15_1.jpg	1	Shape Filtered	1	1
DKO_00769_WT_HE_1 - 2022-01-21 20.16.15_1.jpg	1	Connective Tissue	2	1
DKO_00769_WT_HE_1 - 2022-01-21 20.16.15_2.jpg	3	Post Processed	1	1
DKO_00769_WT_HE_1 - 2022-01-21 20.16.15_2.jpg	3	Shape Filtered	1	1
DKO_00769_WT_HE_1 - 2022-01-21 20.16.15_2.jpg	3	Connective Tissue	1	1
DKO_00769_WT_HE_1 - 2022-01-21 20.16.15_2.jpg	2	Post Processed	5	2
DKO_00769_WT_HE_1 - 2022-01-21 20.16.15_2.jpg	2	Shape Filtered	1	1
DKO_00769_WT_HE_1 - 2022-01-21 20.16.15_2.jpg	2	Connective Tissue	5	2
DKO_00769_WT_HE_1 - 2022-01-21 20.16.15_2.jpg	1	Post Processed	2	1
DKO_00769_WT_HE_1 - 2022-01-21 20.16.15_2.jpg	1	Shape Filtered	1	1
DKO_00769_WT_HE_1 - 2022-01-21 20.16.15_2.jpg	1	Connective Tissue	2	1
DKO_00769_WT_HE_2 - 2022-01-21 20.19.59_0.jpg	3	Post Processed	1	1
DKO_00769_WT_HE_2 - 2022-01-21 20.19.59_0.jpg	3	Shape Filtered	2	2
DKO_00769_WT_HE_2 - 2022-01-21 20.19.59_0.jpg	3	Connective Tissue	1	1
DKO_00769_WT_HE_2 - 2022-01-21 20.19.59_0.jpg	2	Post Processed	3	2
DKO_00769_WT_HE_2 - 2022-01-21 20.19.59_0.jpg	2	Shape Filtered	1	1
DKO_00769_WT_HE_2 - 2022-01-21 20.19.59_0.jpg	2	Connective Tissue	4	3
DKO_00769_WT_HE_2 - 2022-01-21 20.19.59_0.jpg	1	Post Processed	2	1
DKO_00769_WT_HE_2 - 2022-01-21 20.19.59_0.jpg	1	Shape Filtered	2	2
DKO_00769_WT_HE_2 - 2022-01-21 20.19.59_0.jpg	1	Connective Tissue	2	1
DKO_00769_WT_HE_2 - 2022-01-21 20.19.59_1.jpg	3	Post Processed	2	1
DKO_00769_WT_HE_2 - 2022-01-21 20.19.59_1.jpg	3	Shape Filtered	2	2
DKO_00769_WT_HE_2 - 2022-01-21 20.19.59_1.jpg	3	Connective Tissue	2	1
DKO_00769_WT_HE_2 - 2022-01-21 20.19.59_1.jpg	2	Post Processed	5	3
DKO_00769_WT_HE_2 - 2022-01-21 20.19.59_1.jpg	2	Shape Filtered	1	1
DKO_00769_WT_HE_2 - 2022-01-21 20.19.59_1.jpg	2	Connective Tissue	4	3
DKO_00769_WT_HE_2 - 2022-01-21 20.19.59_1.jpg	1	Post Processed	2	1
DKO_00769_WT_HE_2 - 2022-01-21 20.19.59_1.jpg	1	Shape Filtered	1	1
DKO_00769_WT_HE_2 - 2022-01-21 20.19.59_1.jpg	1	Connective Tissue	1	1
DKO_00769_WT_HE_2 - 2022-01-21 20.19.59_2.jpg	3	Post Processed	5	3
DKO_00769_WT_HE_2 - 2022-01-21 20.19.59_2.jpg	3	Shape Filtered	2	2
DKO_00769_WT_HE_2 - 2022-01-21 20.19.59_2.jpg	3	Connective Tissue	4	4
DKO_00769_WT_HE_2 - 2022-01-21 20.19.59_2.jpg	2	Post Processed	3	4
DKO_00769_WT_HE_2 - 2022-01-21 20.19.59_2.jpg	2	Shape Filtered	2	2
DKO_00769_WT_HE_2 - 2022-01-21 20.19.59_2.jpg	2	Connective Tissue	3	3
DKO_00769_WT_HE_2 - 2022-01-21 20.19.59_2.jpg	1	Post Processed	1	2
DKO_00769_WT_HE_2 - 2022-01-21 20.19.59_2.jpg	1	Shape Filtered	1	1
DKO_00769_WT_HE_2 - 2022-01-21 20.19.59_2.jpg	1	Connective Tissue	1	1
DKO_00787_WT_HE_1 - 2022-01-21 20.23.51_0.jpg	3	Post Processed	3	1
DKO_00787_WT_HE_1 - 2022-01-21 20.23.51_0.jpg	3	Shape Filtered	1	1
DKO_00787_WT_HE_1 - 2022-01-21 20.23.51_0.jpg	3	Connective Tissue	2	1
DKO_00787_WT_HE_1 - 2022-01-21 20.23.51_0.jpg	2	Post Processed	1	2
DKO_00787_WT_HE_1 - 2022-01-21 20.23.51_0.jpg	2	Shape Filtered	1	1
DKO_00787_WT_HE_1 - 2022-01-21 20.23.51_0.jpg	2	Connective Tissue	1	2
DKO_00787_WT_HE_1 - 2022-01-21 20.23.51_0.jpg	1	Post Processed	1	2
DKO_00787_WT_HE_1 - 2022-01-21 20.23.51_0.jpg	1	Shape Filtered	1	1
DKO_00787_WT_HE_1 - 2022-01-21 20.23.51_0.jpg	1	Connective Tissue	2	2
DKO_00787_WT_HE_1 - 2022-01-21 20.23.51_1.jpg	3	Post Processed	1	1
DKO_00787_WT_HE_1 - 2022-01-21 20.23.51_1.jpg	3	Shape Filtered	1	1
DKO_00787_WT_HE_1 - 2022-01-21 20.23.51_1.jpg	3	Connective Tissue	1	1
DKO_00787_WT_HE_1 - 2022-01-21 20.23.51_1.jpg	2	Post Processed	1	2
DKO_00787_WT_HE_1 - 2022-01-21 20.23.51_1.jpg	2	Shape Filtered	2	1
DKO_00787_WT_HE_1 - 2022-01-21 20.23.51_1.jpg	2	Connective Tissue	1	1
DKO_00787_WT_HE_1 - 2022-01-21 20.23.51_1.jpg	1	Post Processed	1	2
DKO_00787_WT_HE_1 - 2022-01-21 20.23.51_1.jpg	1	Shape Filtered	1	1
DKO_00787_WT_HE_1 - 2022-01-21 20.23.51_1.jpg	1	Connective Tissue	1	1
DKO_00787_WT_HE_1 - 2022-01-21 20.23.51_2.jpg	3	Post Processed	2	1
DKO_00787_WT_HE_1 - 2022-01-21 20.23.51_2.jpg	3	Shape Filtered	1	1
DKO_00787_WT_HE_1 - 2022-01-21 20.23.51_2.jpg	3	Connective Tissue	2	1
DKO_00787_WT_HE_1 - 2022-01-21 20.23.51_2.jpg	2	Post Processed	1	1
DKO_00787_WT_HE_1 - 2022-01-21 20.23.51_2.jpg	2	Shape Filtered	1	1
DKO_00787_WT_HE_1 - 2022-01-21 20.23.51_2.jpg	2	Connective Tissue	1	1
DKO_00787_WT_HE_1 - 2022-01-21 20.23.51_2.jpg	1	Post Processed	2	1
DKO_00787_WT_HE_1 - 2022-01-21 20.23.51_2.jpg	1	Shape Filtered	2	2
DKO_00787_WT_HE_1 - 2022-01-21 20.23.51_2.jpg	1	Connective Tissue	2	2
DKO_00787_WT_HE_2 - 2022-01-21 20.27.36_0.jpg	3	Post Processed	1	1
DKO_00787_WT_HE_2 - 2022-01-21 20.27.36_0.jpg	3	Shape Filtered	1	1
DKO_00787_WT_HE_2 - 2022-01-21 20.27.36_0.jpg	3	Connective Tissue	1	1
DKO_00787_WT_HE_2 - 2022-01-21 20.27.36_0.jpg	2	Post Processed	4	3
DKO_00787_WT_HE_2 - 2022-01-21 20.27.36_0.jpg	2	Shape Filtered	3	2
DKO_00787_WT_HE_2 - 2022-01-21 20.27.36_0.jpg	2	Connective Tissue	5	3
DKO_00787_WT_HE_2 - 2022-01-21 20.27.36_0.jpg	1	Post Processed	3	2
DKO_00787_WT_HE_2 - 2022-01-21 20.27.36_0.jpg	1	Shape Filtered	1	1
DKO_00787_WT_HE_2 - 2022-01-21 20.27.36_0.jpg	1	Connective Tissue	5	4
DKO_00787_WT_HE_2 - 2022-01-21 20.27.36_1.jpg	3	Post Processed	1	1
DKO_00787_WT_HE_2 - 2022-01-21 20.27.36_1.jpg	3	Shape Filtered	1	1
DKO_00787_WT_HE_2 - 2022-01-21 20.27.36_1.jpg	3	Connective Tissue	1	1
DKO_00787_WT_HE_2 - 2022-01-21 20.27.36_1.jpg	2	Post Processed	5	4
DKO_00787_WT_HE_2 - 2022-01-21 20.27.36_1.jpg	2	Shape Filtered	1	1
DKO_00787_WT_HE_2 - 2022-01-21 20.27.36_1.jpg	2	Connective Tissue	5	4
DKO_00787_WT_HE_2 - 2022-01-21 20.27.36_1.jpg	1	Post Processed	2	1
DKO_00787_WT_HE_2 - 2022-01-21 20.27.36_1.jpg	1	Shape Filtered	1	1
DKO_00787_WT_HE_2 - 2022-01-21 20.27.36_1.jpg	1	Connective Tissue	2	2
DKO_00787_WT_HE_3 - 2022-01-21 20.30.02_0.jpg	3	Post Processed	2	1
DKO_00787_WT_HE_3 - 2022-01-21 20.30.02_0.jpg	3	Shape Filtered	1	1
DKO_00787_WT_HE_3 - 2022-01-21 20.30.02_0.jpg	3	Connective Tissue	3	2
DKO_00787_WT_HE_3 - 2022-01-21 20.30.02_0.jpg	2	Post Processed	4	2
DKO_00787_WT_HE_3 - 2022-01-21 20.30.02_0.jpg	2	Shape Filtered	3	2
DKO_00787_WT_HE_3 - 2022-01-21 20.30.02_0.jpg	2	Connective Tissue	4	3
DKO_00787_WT_HE_3 - 2022-01-21 20.30.02_0.jpg	1	Post Processed	3	2
DKO_00787_WT_HE_3 - 2022-01-21 20.30.02_0.jpg	1	Shape Filtered	1	1
DKO_00787_WT_HE_3 - 2022-01-21 20.30.02_0.jpg	1	Connective Tissue	3	2
