# Supplementary material for: Deep learning-based image analysis in muscle histopathology using photo-realistic synthetic data
Source: Commun Med (Lond). 2025 Mar 6;5:64. doi: 10.1038/s43856-025-00777-y (PMC11885816; doi:10.1038/s43856-025-00777-y)
Supplement: Supplementary file 7 — Supplementary Data 5 [file 43856_2025_777_MOESM7_ESM.xlsx]

## Sheet: Sheet1
Expert	Type	Set	Very Bad	Bad	Intermediate	Good	Very Good
P1	Post Processed	Real	27	19	41	50	19
P1	Post Processed	Synth	0	5	51	61	39
P1	Shape Filtered	Real	1	24	82	48	1
P1	Shape Filtered	Synth	1	10	88	57	0
P1	Connective Tissue	Real	20	20	50	47	19
P1	Connective Tissue	Synth	0	2	39	71	44
