# Supplementary material for: Deep learning-based image analysis in muscle histopathology using photo-realistic synthetic data
Source: Commun Med (Lond). 2025 Mar 6;5:64. doi: 10.1038/s43856-025-00777-y (PMC11885816; doi:10.1038/s43856-025-00777-y)
Supplement: Supplementary file 8 — Supplementary Data 6 [file 43856_2025_777_MOESM8_ESM.xlsx]

## Sheet: Sheet1
Expert	Type	Set	Very Bad	Bad	Intermediate	Good	Very Good
P2	Post Processed	Real	8	9	28	67	44
P2	Post Processed	Synth	0	2	16	62	76
P2	Shape Filtered	Real	0	0	3	50	103
P2	Shape Filtered	Synth	0	0	0	49	107
P2	Connective Tissue	Real	10	11	30	62	43
P2	Connective Tissue	Synth	0	4	16	79	57
