# Supplementary material for: Deep learning-based image analysis in muscle histopathology using photo-realistic synthetic data
Source: Commun Med (Lond). 2025 Mar 6;5:64. doi: 10.1038/s43856-025-00777-y (PMC11885816; doi:10.1038/s43856-025-00777-y)
Supplement: Supplementary file 9 — Supplementary Data 7 [file 43856_2025_777_MOESM9_ESM.txt]

######################################################
########## Paired Students t-test for: P1 ############
######################################################

---------- Paired Students t-Test for Segmentation ---------- 
t-statistics: 7.6531810894027235
p-value: 1.9548605493290575e-12
---------- Paired Students t-Test for Shape Filter ---------- 
t-statistics: 3.2233331942237915
p-value: 0.0015449182235659487
---------- Paired Students t-Test for Connective Tissue ---------- 
t-statistics: 10.524156689053427
p-value: 7.004394000369575e-20

######################################################
