# Supplementary material for: Deep learning-based image analysis in muscle histopathology using photo-realistic synthetic data
Source: Commun Med (Lond). 2025 Mar 6;5:64. doi: 10.1038/s43856-025-00777-y (PMC11885816; doi:10.1038/s43856-025-00777-y)
Supplement: Supplementary file 10 — Supplementary Data 8 [file 43856_2025_777_MOESM10_ESM.txt]

######################################################
########## Paired Students t-test for: P2 ############
######################################################

---------- Paired Students t-Test for Segmentation ---------- 
t-statistics: 5.825019345130288
p-value: 3.19392079556767e-08
---------- Paired Students t-Test for Shape Filter ---------- 
t-statistics: 2.3675231892550737
p-value: 0.019141780203523463
---------- Paired Students t-Test for Connective Tissue ---------- 
t-statistics: 5.625354431177694
p-value: 8.429510842108114e-08

######################################################
