# Supplementary material for: Deep learning-based image analysis in muscle histopathology using photo-realistic synthetic data
Source: Commun Med (Lond). 2025 Mar 6;5:64. doi: 10.1038/s43856-025-00777-y (PMC11885816; doi:10.1038/s43856-025-00777-y)
Supplement: Supplementary file 11 — Supplementary Data 9 [file 43856_2025_777_MOESM11_ESM.xlsx]

## Sheet: Sheet1
sample name	index	Hom	Mouse	mean [um]	std [um]	mean area [um^2]	std area [um^2]	number fibers	without soleus mean [um]	without soleus std [um]	without soleus mean area [um^2]	without soleus std area [um^2]	number fibers without soleus	soleus mean [um]	soleus std [um]	soleus mean area [um^2]	soleus std area [um^2]	number fibers soleus
DKO_00727_Hom_HE_1 - 2022-01-21 20.31.59_0	1	1	1	35.0154	14.7563	1621.49	1297.3	3223	37.1842	15.2536	1825.48	1380.88	2471	27.5709	9.72423	927.105	552.215	740
DKO_00727_Hom_HE_1 - 2022-01-21 20.31.59_1	2	1	1	34.303	14.5642	1578.28	1303.7	3322	36.345	15.1186	1772.35	1389.36	2583	27.082	9.21167	891.627	525.947	731
DKO_00727_Hom_HE_2 - 2022-01-24 18.52.21_0	3	1	1	34.4704	14.5384	1578.95	1269.32	3140	36.4696	14.9643	1764.51	1345.57	2388	27.448	10.0629	931.508	620.718	719
DKO_00727_Hom_HE_2 - 2022-01-24 18.52.21_1	4	1	1	33.644	14.0077	1486.36	1171.7	2972	35.7037	14.4674	1669.22	1248.18	2192	27.2419	9.84709	920.697	609.573	748
DKO_00727_Hom_HE_2 - 2022-01-24 18.52.21_2	5	1	1	34.4656	14.4579	1572.08	1241.98	3192	36.5182	14.9372	1763.88	1320.55	2416	27.3999	9.67236	918.743	554.256	741
DKO_00727_Hom_HE_2 - 2022-01-24 18.52.21_3	6	1	1	34.2919	14.2842	1548.36	1193.88	3125	36.3062	14.7491	1731.74	1266.67	2384	27.4098	9.82494	927.3	573.139	723
DKO_00728_Hom_HE_1 - 2022-01-21 20.01.10_0	7	1	2	35.263	14.3726	1547.39	1146.12	1868	38.7853	15.1458	1817.49	1278.23	1180	28.6752	9.68466	1049.56	592.473	652
DKO_00728_Hom_HE_1 - 2022-01-21 20.01.10_1	8	1	2	36.5282	14.9435	1662.89	1221.2	2070	39.8203	15.8436	1932.18	1349.38	1332	30.2008	10.5012	1135.28	654.991	711
DKO_00728_Hom_HE_2 - 2022-01-21 20.03.14_0	9	1	2	34.4141	14.4112	1499.01	1139.52	1608	38.2063	16.2291	1815.39	1348.06	864	29.5911	9.89992	1094.6	604.754	706
DKO_00728_Hom_HE_2 - 2022-01-21 20.03.14_1	10	1	2	35.9296	14.52	1597.54	1164.07	1915	39.3181	15.5567	1872.25	1299.61	1167	30.0504	10.2092	1116.84	633.623	716
DKO_00728_Hom_HE_3 - 2022-01-21 20.05.21_0	11	1	2	35.8759	14.6062	1611.01	1186.54	2076	38.6394	15.5085	1832.85	1310.89	1366	30.2261	10.6335	1152.59	687.047	690
DKO_00728_Hom_HE_3 - 2022-01-21 20.05.21_1	12	1	2	34.9239	14.4966	1553.81	1147.4	1935	38.3731	15.256	1810.9	1266.76	1189	28.8387	10.8506	1086.75	690.977	706
DKO_00737_Hom_HE_1 - 2022-01-21 19.54.39_0	13	1	3	31.9978	12.4177	1294.86	949.728	3343	32.6074	12.9084	1357.81	1011.66	2642	29.5012	9.79744	1031.39	565.148	667
DKO_00737_Hom_HE_1 - 2022-01-21 19.54.39_1	14	1	3	31.8163	12.2779	1280.27	939.474	3302	32.6005	12.7846	1354.25	1004.04	2587	28.8667	9.68325	989.113	551.988	672
DKO_00737_Hom_HE_1 - 2022-01-21 19.54.39_2	15	1	3	32.6943	13.023	1354.23	1017.41	3496	33.4282	13.5555	1427.05	1085.36	2775	29.5699	10.0756	1043.86	588.512	686
DKO_00737_Hom_HE_1 - 2022-01-21 19.54.39_3	16	1	3	32.2627	12.7418	1322.84	979.22	3368	33.1008	13.2393	1399.76	1043.93	2672	28.7873	9.81691	1000.32	558.844	659
DKO_00737_Hom_HE_2 - 2022-01-21 19.58.43_0	17	1	3	32.176	12.8972	1313.62	994.031	3515	32.9041	13.3551	1382.05	1054.5	2792	28.9565	10.2445	1005.21	579.967	685
DKO_00737_Hom_HE_2 - 2022-01-21 19.58.43_1	18	1	3	32.7783	13.0627	1354.2	1022.52	3377	33.5626	13.6219	1429.71	1088.05	2674	29.4201	9.8604	1023.29	569.337	661
DKO_00740_Hom_HE_1 - 2022-01-21 19.42.41_0	19	1	4	33.3235	12.6974	1418.2	993.869	2179	34.5031	13.0559	1496.81	1037.6	1707	28.6023	10.1026	1095.14	725.598	449
DKO_00740_Hom_HE_2 - 2022-01-21 19.44.11_0	20	1	4	33.5185	12.9648	1419.27	959.127	1563	34.8089	13.427	1497.88	1012.86	1202	29.3134	10.1289	1161.57	682.29	340
DKO_00740_Hom_HE_2 - 2022-01-21 19.44.11_1	21	1	4	33.1272	12.7718	1389.69	948.947	1704	33.9732	13.0987	1435.05	991.183	1399	28.632	9.92162	1134	642.945	289
DKO_00740_Hom_HE_3 - 2022-01-21 19.46.19_0	22	1	4	32.2101	12.0602	1329.04	932.598	1536	33.1689	12.3498	1378.97	973.089	1257	27.4479	9.50662	1070.93	652.006	265
DKO_00740_Hom_HE_3 - 2022-01-21 19.46.19_1	23	1	4	33.5245	13.1043	1421.07	1026.58	2398	34.7614	13.6487	1502.34	1088.51	1865	28.673	9.58455	1081.13	640.056	509
DKO_00749_Hom_HE_1 - 2022-01-21 19.48.36_0	24	1	5	33.2183	13.8307	1406.66	1099.83	3102	34.6072	14.696	1524.68	1198.19	2327	28.5415	9.10474	1011.91	542.813	734
DKO_00749_Hom_HE_1 - 2022-01-21 19.48.36_1	25	1	5	31.7555	13.4416	1295.94	1056.99	2778	32.9452	14.5013	1399.32	1173.74	2023	28.1781	8.94422	990.224	522.617	717
DKO_00749_Hom_HE_2 - 2022-01-21 19.50.50_0	26	1	5	32.8872	13.7264	1389.85	1080.62	3006	34.0792	14.6439	1498.61	1182.75	2224	28.8502	9.20085	1031.81	550.05	736
DKO_00749_Hom_HE_3 - 2022-01-21 19.52.22_0	27	1	5	32.5571	13.708	1351.75	1079.48	2938	33.7569	14.5927	1452.76	1182.71	2183	28.6496	9.45043	1022.66	554.161	720
DKO_00749_Hom_HE_3 - 2022-01-21 19.52.22_1	28	1	5	32.9935	14.0904	1396.06	1121.7	2960	34.3995	15.0736	1516.91	1228.46	2197	28.5231	9.3147	1007.27	539.007	719
DKO_00750_WT_HE_1 - 2022-01-21 20.38.15_0	29	0	6	37.3352	11.5748	1614.5	812.057	5559	38.2034	11.6982	1685.9	819.106	4993	29.4731	6.32703	962.22	299.589	538
DKO_00750_WT_HE_1 - 2022-01-21 20.38.15_1	30	0	6	37.7602	11.526	1651.31	817.497	5363	38.6134	11.7064	1723.84	826.654	4795	30.3245	6.08617	1013.54	308.692	537
DKO_00750_WT_HE_1 - 2022-01-21 20.38.15_2	31	0	6	37.1588	11.471	1600.54	803.429	5204	38.0623	11.6484	1675.56	812.789	4636	29.6773	5.84592	968.145	280.244	534
DKO_00750_WT_HE_1 - 2022-01-21 20.38.15_3	32	0	6	37.1243	11.3903	1604.83	799.19	5333	37.9826	11.538	1677.13	806.443	4784	29.7036	6.11164	973.827	298.965	538
DKO_00750_WT_HE_2 - 2022-01-21 20.43.13_0	33	0	6	37.1667	11.9966	1616.83	842.076	4869	38.2366	12.2611	1705.46	860.031	4225	30.2005	6.38226	1032.14	324.865	612
DKO_00750_WT_HE_2 - 2022-01-21 20.43.13_1	34	0	6	36.7732	11.4043	1569.26	775.581	5100	37.722	11.6133	1646.75	788.363	4476	30.1653	6.32322	1019.96	316.049	611
DKO_00752_WT_HE_1 - 2022-01-21 20.45.57_0	35	0	7	34.4974	10.667	1390.09	733.056	5263	35.995	10.8543	1505.7	747.011	4329	27.2898	5.67196	836.448	275.451	887
DKO_00752_WT_HE_1 - 2022-01-21 20.45.57_1	36	0	7	33.3236	10.3185	1303.02	697.087	5157	34.6803	10.5652	1404.06	715.262	4215	26.8847	5.74133	821.796	290.835	884
DKO_00752_WT_HE_2 - 2022-01-21 20.48.26_0	37	0	7	34.482	10.7957	1365.52	703.839	5015	36.061	11.1047	1478.9	723.507	4048	27.7521	5.70005	878.387	297.507	910
DKO_00752_WT_HE_3 - 2022-01-21 20.50.02_0	38	0	7	33.2349	10.3186	1294.69	697.74	5000	34.6594	10.5498	1400.63	716.611	4083	26.717	5.79582	810.277	290.656	871
DKO_00752_WT_HE_3 - 2022-01-21 20.50.02_1	39	0	7	34.1359	10.3409	1353.33	703.512	5359	35.5395	10.5308	1458.15	717.054	4407	27.2967	5.6862	840.51	293.272	891
DKO_00752_WT_HE_3 - 2022-01-21 20.50.02_2	40	0	7	33.9571	10.3447	1347.85	701.985	5469	35.3149	10.5162	1449.57	715.895	4524	27.0844	5.92864	835.888	302.256	878
DKO_00769_WT_HE_1 - 2022-01-21 20.16.15_0	41	0	8	36.9225	11.2867	1646.02	828.317	5928	37.8527	11.3723	1712.65	838.329	5224	29.8545	7.46338	1132.09	498.494	667
DKO_00769_WT_HE_1 - 2022-01-21 20.16.15_1	42	0	8	36.5241	11.1662	1617.51	824.639	6055	37.4768	11.2227	1685.35	835.154	5384	28.8248	6.87172	1067.59	439.683	646
DKO_00769_WT_HE_1 - 2022-01-21 20.16.15_2	43	0	8	37.2919	11.0832	1673.9	838.771	6206	38.1369	11.1875	1734.91	852.711	5487	30.6856	7.47579	1185.39	498.538	687
DKO_00769_WT_HE_2 - 2022-01-21 20.19.59_0	44	0	8	37.0822	10.9023	1634.5	803.689	6413	37.7564	10.9734	1682.16	815.52	5779	31.0227	7.61121	1205.22	494.705	608
DKO_00769_WT_HE_2 - 2022-01-21 20.19.59_1	45	0	8	36.7228	11.2615	1611.04	826.933	6112	37.5496	11.3334	1667.22	836.893	5450	29.7811	7.54862	1141.48	531.559	632
DKO_00769_WT_HE_2 - 2022-01-21 20.19.59_2	46	0	8	38.0454	11.2653	1722.19	866.812	6231	38.8693	11.3354	1783.11	878.618	5542	31.5399	7.78236	1229.68	535.269	660
DKO_00787_WT_HE_1 - 2022-01-21 20.23.51_0	47	0	9	38.8619	10.6996	1724.79	787.81	5967	39.8853	10.8152	1797.29	803.019	5129	32.5471	7.24539	1273.38	489.121	783
DKO_00787_WT_HE_1 - 2022-01-21 20.23.51_1	48	0	9	38.2178	10.6737	1681.63	788.974	4778	39.2215	10.756	1758.78	799.486	4157	31.5665	6.94338	1157.34	432.642	591
DKO_00787_WT_HE_1 - 2022-01-21 20.23.51_2	49	0	9	37.6288	10.6776	1641.18	774.549	5696	38.488	10.8772	1703.66	793.672	4912	32.4318	7.1442	1260.5	476.97	771
DKO_00787_WT_HE_2 - 2022-01-21 20.27.36_0	50	0	9	38.5957	11.1774	1727.22	846.161	5895	39.6736	11.3358	1810.13	862.577	5064	32.0402	7.2966	1223.17	498.836	827
DKO_00787_WT_HE_2 - 2022-01-21 20.27.36_1	51	0	9	37.3801	10.9257	1613.29	789.989	5480	38.3019	11.0895	1686.63	803.46	4739	31.6487	7.37495	1154.47	477.839	727
DKO_00787_WT_HE_3 - 2022-01-21 20.30.02_0	52	0	9	37.4223	10.4155	1613.71	739.721	5807	38.2818	10.5138	1678.51	750.058	5094	31.3015	7.01488	1146.57	426.727	674
