# Supplementary material for: Deep learning-based image analysis in muscle histopathology using photo-realistic synthetic data
Source: Commun Med (Lond). 2025 Mar 6;5:64. doi: 10.1038/s43856-025-00777-y (PMC11885816; doi:10.1038/s43856-025-00777-y)
Supplement: Supplementary file 12 — Supplementary Data 10 [file 43856_2025_777_MOESM12_ESM.xlsx]

## Sheet: Sheet1
sample name	Mouse	index	Hom	Part	mean [um]	std [um]
DKO_00727_Hom_HE_1 - 2022-01-21 20.31.59_0	1	1	1	non soleus	6.6043	3.84328
DKO_00727_Hom_HE_1 - 2022-01-21 20.31.59_1	1	2	1	non soleus	6.60889	3.59489
DKO_00727_Hom_HE_2 - 2022-01-24 18.52.21_0	1	3	1	non soleus	6.62275	3.63639
DKO_00727_Hom_HE_2 - 2022-01-24 18.52.21_1	1	4	1	non soleus	6.78904	3.73172
DKO_00727_Hom_HE_2 - 2022-01-24 18.52.21_2	1	5	1	non soleus	6.58015	3.58261
DKO_00727_Hom_HE_2 - 2022-01-24 18.52.21_3	1	6	1	non soleus	6.65656	3.68495
DKO_00728_Hom_HE_1 - 2022-01-21 20.01.10_0	2	7	1	non soleus	7.30138	4.00284
DKO_00728_Hom_HE_1 - 2022-01-21 20.01.10_1	2	8	1	non soleus	7.80222	4.31822
DKO_00728_Hom_HE_2 - 2022-01-21 20.03.14_0	2	9	1	non soleus	7.15442	3.75106
DKO_00728_Hom_HE_2 - 2022-01-21 20.03.14_1	2	10	1	non soleus	7.30787	3.98207
DKO_00728_Hom_HE_3 - 2022-01-21 20.05.21_0	2	11	1	non soleus	7.57505	4.26667
DKO_00728_Hom_HE_3 - 2022-01-21 20.05.21_1	2	12	1	non soleus	7.58431	3.98785
DKO_00737_Hom_HE_1 - 2022-01-21 19.54.39_0	3	13	1	non soleus	7.24322	4.0366
DKO_00737_Hom_HE_1 - 2022-01-21 19.54.39_1	3	14	1	non soleus	7.43038	4.35451
DKO_00737_Hom_HE_1 - 2022-01-21 19.54.39_2	3	15	1	non soleus	7.48563	4.37803
DKO_00737_Hom_HE_1 - 2022-01-21 19.54.39_3	3	16	1	non soleus	7.6729	4.49014
DKO_00737_Hom_HE_2 - 2022-01-21 19.58.43_0	3	17	1	non soleus	7.78187	4.53707
DKO_00737_Hom_HE_2 - 2022-01-21 19.58.43_1	3	18	1	non soleus	7.52964	4.18305
DKO_00740_Hom_HE_1 - 2022-01-21 19.42.41_0	4	19	1	non soleus	7.09318	3.9914
DKO_00740_Hom_HE_2 - 2022-01-21 19.44.11_0	4	20	1	non soleus	7.06946	3.67551
DKO_00740_Hom_HE_2 - 2022-01-21 19.44.11_1	4	21	1	non soleus	6.94935	3.8305
DKO_00740_Hom_HE_3 - 2022-01-21 19.46.19_0	4	22	1	non soleus	6.58559	3.55717
DKO_00740_Hom_HE_3 - 2022-01-21 19.46.19_1	4	23	1	non soleus	7.15006	4.24844
DKO_00749_Hom_HE_1 - 2022-01-21 19.48.36_0	5	24	1	non soleus	7.04423	4.06668
DKO_00749_Hom_HE_1 - 2022-01-21 19.48.36_1	5	25	1	non soleus	6.78176	3.76865
DKO_00749_Hom_HE_2 - 2022-01-21 19.50.50_0	5	26	1	non soleus	6.81591	3.82869
DKO_00749_Hom_HE_3 - 2022-01-21 19.52.22_0	5	27	1	non soleus	6.73278	3.55246
DKO_00749_Hom_HE_3 - 2022-01-21 19.52.22_1	5	28	1	non soleus	6.98086	3.91498
DKO_00750_WT_HE_1 - 2022-01-21 20.38.15_0	6	29	0	non soleus	6.15557	3.58468
DKO_00750_WT_HE_1 - 2022-01-21 20.38.15_1	6	30	0	non soleus	6.14435	3.14301
DKO_00750_WT_HE_1 - 2022-01-21 20.38.15_2	6	31	0	non soleus	6.16759	3.29546
DKO_00750_WT_HE_1 - 2022-01-21 20.38.15_3	6	32	0	non soleus	6.10022	3.18528
DKO_00750_WT_HE_2 - 2022-01-21 20.43.13_0	6	33	0	non soleus	5.92196	3.0874
DKO_00750_WT_HE_2 - 2022-01-21 20.43.13_1	6	34	0	non soleus	6.1961	3.54463
DKO_00752_WT_HE_1 - 2022-01-21 20.45.57_0	7	35	0	non soleus	5.98733	3.41378
DKO_00752_WT_HE_1 - 2022-01-21 20.45.57_1	7	36	0	non soleus	6.36007	3.44827
DKO_00752_WT_HE_2 - 2022-01-21 20.48.26_0	7	37	0	non soleus	6.35754	3.64206
DKO_00752_WT_HE_3 - 2022-01-21 20.50.02_0	7	38	0	non soleus	6.19522	3.15927
DKO_00752_WT_HE_3 - 2022-01-21 20.50.02_1	7	39	0	non soleus	6.0759	3.49607
DKO_00752_WT_HE_3 - 2022-01-21 20.50.02_2	7	40	0	non soleus	6.23639	3.23974
DKO_00769_WT_HE_1 - 2022-01-21 20.16.15_0	8	41	0	non soleus	5.76882	3.10461
DKO_00769_WT_HE_1 - 2022-01-21 20.16.15_1	8	42	0	non soleus	5.7861	3.10342
DKO_00769_WT_HE_1 - 2022-01-21 20.16.15_2	8	43	0	non soleus	5.8667	3.00723
DKO_00769_WT_HE_2 - 2022-01-21 20.19.59_0	8	44	0	non soleus	6.20942	2.88831
DKO_00769_WT_HE_2 - 2022-01-21 20.19.59_1	8	45	0	non soleus	6.38487	3.20895
DKO_00769_WT_HE_2 - 2022-01-21 20.19.59_2	8	46	0	non soleus	6.09249	3.2324
DKO_00787_WT_HE_1 - 2022-01-21 20.23.51_0	9	47	0	non soleus	5.6951	2.87704
DKO_00787_WT_HE_1 - 2022-01-21 20.23.51_1	9	48	0	non soleus	5.87653	3.33217
DKO_00787_WT_HE_1 - 2022-01-21 20.23.51_2	9	49	0	non soleus	5.94066	3.30141
DKO_00787_WT_HE_2 - 2022-01-21 20.27.36_0	9	50	0	non soleus	5.72656	2.95531
DKO_00787_WT_HE_2 - 2022-01-21 20.27.36_1	9	51	0	non soleus	5.65139	3.03337
DKO_00787_WT_HE_3 - 2022-01-21 20.30.02_0	9	52	0	non soleus	5.66832	3.00392
DKO_00727_Hom_HE_1 - 2022-01-21 20.31.59_0	1	1	1	soleus	10.278	5.51232
DKO_00727_Hom_HE_1 - 2022-01-21 20.31.59_1	1	2	1	soleus	9.73843	5.10172
DKO_00727_Hom_HE_2 - 2022-01-24 18.52.21_0	1	3	1	soleus	10.3617	5.432
DKO_00727_Hom_HE_2 - 2022-01-24 18.52.21_1	1	4	1	soleus	10.6504	5.70372
DKO_00727_Hom_HE_2 - 2022-01-24 18.52.21_2	1	5	1	soleus	10.4193	5.61941
DKO_00727_Hom_HE_2 - 2022-01-24 18.52.21_3	1	6	1	soleus	10.0731	5.34253
DKO_00728_Hom_HE_1 - 2022-01-21 20.01.10_0	2	7	1	soleus	10.072	5.4663
DKO_00728_Hom_HE_1 - 2022-01-21 20.01.10_1	2	8	1	soleus	10.1257	5.28123
DKO_00728_Hom_HE_2 - 2022-01-21 20.03.14_0	2	9	1	soleus	9.90377	5.11367
DKO_00728_Hom_HE_2 - 2022-01-21 20.03.14_1	2	10	1	soleus	10.3829	5.41396
DKO_00728_Hom_HE_3 - 2022-01-21 20.05.21_0	2	11	1	soleus	10.2371	5.47587
DKO_00728_Hom_HE_3 - 2022-01-21 20.05.21_1	2	12	1	soleus	9.84253	5.1646
DKO_00737_Hom_HE_1 - 2022-01-21 19.54.39_0	3	13	1	soleus	9.65754	5.24962
DKO_00737_Hom_HE_1 - 2022-01-21 19.54.39_1	3	14	1	soleus	9.73539	5.25299
DKO_00737_Hom_HE_1 - 2022-01-21 19.54.39_2	3	15	1	soleus	9.52631	4.89607
DKO_00737_Hom_HE_1 - 2022-01-21 19.54.39_3	3	16	1	soleus	9.93725	5.43329
DKO_00737_Hom_HE_2 - 2022-01-21 19.58.43_0	3	17	1	soleus	10.0731	5.49405
DKO_00737_Hom_HE_2 - 2022-01-21 19.58.43_1	3	18	1	soleus	9.85922	5.48907
DKO_00740_Hom_HE_1 - 2022-01-21 19.42.41_0	4	19	1	soleus	9.63951	5.23553
DKO_00740_Hom_HE_2 - 2022-01-21 19.44.11_0	4	20	1	soleus	9.50289	4.93605
DKO_00740_Hom_HE_2 - 2022-01-21 19.44.11_1	4	21	1	soleus	8.95855	4.93762
DKO_00740_Hom_HE_3 - 2022-01-21 19.46.19_0	4	22	1	soleus	8.54531	4.60504
DKO_00740_Hom_HE_3 - 2022-01-21 19.46.19_1	4	23	1	soleus	9.248	4.85498
DKO_00749_Hom_HE_1 - 2022-01-21 19.48.36_0	5	24	1	soleus	10.0735	5.20224
DKO_00749_Hom_HE_1 - 2022-01-21 19.48.36_1	5	25	1	soleus	10.116	5.32219
DKO_00749_Hom_HE_2 - 2022-01-21 19.50.50_0	5	26	1	soleus	10.1059	5.1815
DKO_00749_Hom_HE_3 - 2022-01-21 19.52.22_0	5	27	1	soleus	10.1001	5.28942
DKO_00749_Hom_HE_3 - 2022-01-21 19.52.22_1	5	28	1	soleus	10.4039	5.23228
DKO_00750_WT_HE_1 - 2022-01-21 20.38.15_0	6	29	0	soleus	6.26598	2.91659
DKO_00750_WT_HE_1 - 2022-01-21 20.38.15_1	6	30	0	soleus	6.78736	3.97169
DKO_00750_WT_HE_1 - 2022-01-21 20.38.15_2	6	31	0	soleus	6.39943	3.33002
DKO_00750_WT_HE_1 - 2022-01-21 20.38.15_3	6	32	0	soleus	6.48846	3.32004
DKO_00750_WT_HE_2 - 2022-01-21 20.43.13_0	6	33	0	soleus	6.83098	3.80479
DKO_00750_WT_HE_2 - 2022-01-21 20.43.13_1	6	34	0	soleus	6.76911	4.15779
DKO_00752_WT_HE_1 - 2022-01-21 20.45.57_0	7	35	0	soleus	7.84007	4.28364
DKO_00752_WT_HE_1 - 2022-01-21 20.45.57_1	7	36	0	soleus	8.24565	4.41642
DKO_00752_WT_HE_2 - 2022-01-21 20.48.26_0	7	37	0	soleus	8.77261	4.68034
DKO_00752_WT_HE_3 - 2022-01-21 20.50.02_0	7	38	0	soleus	8.37892	4.22565
DKO_00752_WT_HE_3 - 2022-01-21 20.50.02_1	7	39	0	soleus	8.02299	4.31652
DKO_00752_WT_HE_3 - 2022-01-21 20.50.02_2	7	40	0	soleus	7.66595	4.08569
DKO_00769_WT_HE_1 - 2022-01-21 20.16.15_0	8	41	0	soleus	6.52739	3.58017
DKO_00769_WT_HE_1 - 2022-01-21 20.16.15_1	8	42	0	soleus	6.32036	3.26765
DKO_00769_WT_HE_1 - 2022-01-21 20.16.15_2	8	43	0	soleus	6.61853	3.64258
DKO_00769_WT_HE_2 - 2022-01-21 20.19.59_0	8	44	0	soleus	7.23852	4.43171
DKO_00769_WT_HE_2 - 2022-01-21 20.19.59_1	8	45	0	soleus	6.94066	3.67961
DKO_00769_WT_HE_2 - 2022-01-21 20.19.59_2	8	46	0	soleus	6.87288	3.54503
DKO_00787_WT_HE_1 - 2022-01-21 20.23.51_0	9	47	0	soleus	7.15307	4.28
DKO_00787_WT_HE_1 - 2022-01-21 20.23.51_1	9	48	0	soleus	7.07392	4.04278
DKO_00787_WT_HE_1 - 2022-01-21 20.23.51_2	9	49	0	soleus	6.9061	4.00418
DKO_00787_WT_HE_2 - 2022-01-21 20.27.36_0	9	50	0	soleus	6.68941	3.64582
DKO_00787_WT_HE_2 - 2022-01-21 20.27.36_1	9	51	0	soleus	6.64909	3.40767
DKO_00787_WT_HE_3 - 2022-01-21 20.30.02_0	9	52	0	soleus	6.95754	4.07606
